# Supplementary material for: Typhlonesticus gocmeni sp. n., a new cave-dwelling blind spider species from the Aegean region of Turkey (Araneae, Nesticidae)
Source: Zookeys. 2014 Jun 23;(419):87–102. doi: 10.3897/zookeys.419.5739 (PMC4109453; doi:10.3897/zookeys.419.5739)
Supplement: XML Treatment for Typhlonesticus gocmeni [file zookeys.419.5739-treatment1.xml]

<!DOCTYPE tp:taxon-treatment
  PUBLIC "-//TaxonX//DTD Taxonomic Treatment Publishing DTD v0 20100105//EN" "tax-treatment-NSO.dtd">
<tp:taxon-treatment xmlns:tp="http://www.plazi.org/taxpub"><tp:treatment-meta><kwd-group><label>Taxon classification</label><kwd><named-content content-type="kingdom">Animalia</named-content></kwd><kwd><named-content content-type="order">Araneae</named-content></kwd><kwd><named-content content-type="family">Nesticidae</named-content></kwd></kwd-group><mixed-citation publication-type="journal"><person-group><name><surname>Ribera</surname><given-names>Carles</given-names></name><name><surname>Elverici</surname><given-names>Mert</given-names></name><name><surname>Kunt</surname><given-names>Kadir Boğaç</given-names></name><name><surname>Özkütük</surname><given-names>Recep Sulhi</given-names></name></person-group><article-title><italic>Typhlonesticus gocmeni</italic> sp. n., a new cave-dwelling blind spider species from the Aegean region of Turkey (Araneae, Nesticidae)</article-title><source>Zookeys</source><day>23</day><month>6</month><year>2014</year><volume>2014</volume><issue>419</issue><fpage>87</fpage><lpage>102</lpage><pub-id pub-id-type="doi">10.3897/zookeys.419.5739</pub-id></mixed-citation></tp:treatment-meta><tp:nomenclature><tp:taxon-name>
                            <tp:taxon-name-part taxon-name-part-type="genus">Typhlonesticus</tp:taxon-name-part>
                            <tp:taxon-name-part taxon-name-part-type="species">gocmeni</tp:taxon-name-part>
                            <object-id xmlns:xlink="http://www.w3.org/1999/xlink" content-type="zoobank" xlink:type="simple">http://zoobank.org/E3A3721A-0E71-479B-9EA9-A31A47D6E8C6</object-id>
                        </tp:taxon-name><tp:taxon-status xmlns:xlink="http://www.w3.org/1999/xlink" xlink:type="simple">sp. n.</tp:taxon-status><xref ref-type="fig" rid="F2">Figs 2</xref><xref ref-type="fig" rid="F3"/><xref ref-type="fig" rid="F4"/><xref ref-type="fig" rid="F5"/><xref ref-type="fig" rid="F6">–21</xref></tp:nomenclature><tp:treatment-sec sec-type="Material examined"><title>Material examined.</title><p><bold><italic>Holotype</italic></bold> ♂ (AUZM) Denizli Province, Acıpayam District, Dodurgalar Town, Keloğlan Cave (<named-content xmlns:xlink="http://www.w3.org/1999/xlink" content-type="dwc:verbatimCoordinates" xlink:type="simple">37°23'14.74"N, 29°34'18.29"E</named-content>), 10.07.2011, leg. M. Elverici. <bold><italic>Paratypes</italic></bold> 1 ♂ 1 ♀ 9 juveniles (AUZM), 1 ♂ 1 ♀ (CRBA) same data as holotype.</p></tp:treatment-sec><tp:treatment-sec sec-type="Derivatio nominis"><title>Derivatio nominis.</title><p>The specific name is given in honour of the prominent Turkish biologist, Prof. Dr. Bayram Göçmen (University of Ege, İzmir, Turkey). Noun in apposition.</p></tp:treatment-sec><tp:treatment-sec sec-type="Diagnosis"><title>Diagnosis.</title><p>Males of the new species differ from <italic><tp:taxon-name>Typhlonesticus absoloni</tp:taxon-name></italic> by the shape and length of the tegulum, the shape of p1 and p2 processes, the arrangement of the embolus and the shape and arrangement of the paracymbial apophyses, mainly the ventral one, which is erected as a thin spine in <italic><tp:taxon-name>Typhlonesticus gocmeni</tp:taxon-name></italic> sp. n., whereas in <italic><tp:taxon-name>Typhlonesticus absoloni</tp:taxon-name></italic> it consists of a curved lamella. Females differ from <italic><tp:taxon-name>Typhlonesticus absoloni</tp:taxon-name></italic> by the shape of the epigyne and the position of the spermathecae. The dimension and orientation of the insemination and fertilization ducts are also diagnostic. In <italic><tp:taxon-name>Typhlonesticus gocmeni</tp:taxon-name></italic> sp. n. the epigyne is scarcely sclerotized and the spermathecae and insemination ducts are visible through the tegument, moreover the spermathecae are nearly spherical and separated by a distance approximately equal to their diameter. In <italic><tp:taxon-name>Typhlonesticus absoloni</tp:taxon-name></italic> the epigyne is strongly sclerotized and the spermathecae are separated by almost twice their diameter. In <italic><tp:taxon-name>Typhlonesticus absoloni</tp:taxon-name></italic> the insemination and fertilization ducts are thicker and almost fill the entire genital area.</p></tp:treatment-sec><tp:treatment-sec sec-type="Male"><title>Male.</title><p><bold><italic>Coloration</italic>.</bold> Carapace whitish, slightly yellowish. Appendages and sternum slightly testaceous. Opisthosoma brownish, with many dark patches (<xref ref-type="fig" rid="F6">Fig. 20</xref>). The specimens preserved in alcohol have a whitish opisthosoma, slightly greyer than the prosoma.</p><p><bold><italic>Prosoma</italic>.</bold> Carapace approximately circular in dorsal view. Cephalic region not differentiated from the rest of the carapace. Eyeless (<xref ref-type="fig" rid="F6">Figs 18</xref>, <xref ref-type="fig" rid="F6">19</xref>).</p><p><bold><italic>Opisthosoma</italic>.</bold> Sub-elliptical in dorsal view.</p><!--PageBreak--><!--PageBreak--><p><bold><italic>Appendages</italic>.</bold> prolateral margin of the chelicerae with 3 teeth, the central slightly longer. <bold><italic>Male palp</italic></bold> (<xref ref-type="fig" rid="F2">Figs 2</xref>–<xref ref-type="fig" rid="F4">13</xref>). Paracymbium short, dorsal and ventral processes scarcely developed. The ventral process consists of a short and flattened lamella, curved towards the apex and prolonged into a thin spine. The ventral one consisting of a short laminar apophysis, apically curved toward to the ventral side. Distal, paradistal and dorsomedian paracymbial apophyses absent (<xref ref-type="fig" rid="F2">Figs 2–3</xref> and <xref ref-type="fig" rid="F2">5</xref>–<xref ref-type="fig" rid="F3">7</xref>). Tegulum very prominent, consisting of a ventrally directed triangular apophysis. Small inconspicuous median apophysis located behind the tegulum (<xref ref-type="fig" rid="F2">Figs 2</xref>, <xref ref-type="fig" rid="F2">4</xref>, <xref ref-type="fig" rid="F3">6</xref>, <xref ref-type="fig" rid="F3">8</xref>, <xref ref-type="fig" rid="F4">12</xref>). TTA with two well developed processes (p1 and p2): p1 is saddle-shaped, longer than wide, slightly curved in the middle and directed ventrally; p2 is in an apical position and ends with two convergent apical hooks running as a conductor for the embolus (<xref ref-type="fig" rid="F2">Figs 2</xref>, <xref ref-type="fig" rid="F2">4</xref>–<xref ref-type="fig" rid="F3">6</xref>, <xref ref-type="fig" rid="F3">8</xref>, <xref ref-type="fig" rid="F4">11</xref>, <xref ref-type="fig" rid="F4">13</xref>). Embolus filamentous following a semicircular course towards the apex and bordering the tegulum.</p><fig id="F1" position="float" orientation="portrait"><label>Figure 1.</label><caption><p>ML tree inferred using the concatenated dataset of <italic>cox1</italic>, <italic>rrnL</italic> mtDNA and <italic>H3</italic> nuDNA gene fragments. Numbers next to nodes correspond to bootstrap support values. The tree was rooted using <italic><tp:taxon-name>Canarionesticus quadridentatus</tp:taxon-name></italic> from the Canary Islands.</p></caption><graphic xmlns:xlink="http://www.w3.org/1999/xlink" xlink:href="zookeys-419-087-g001.jpg" position="float" orientation="portrait" xlink:type="simple"/></fig><fig id="F2" position="float" orientation="portrait"><label>Figures 2–5.</label><caption><p><italic><tp:taxon-name>Typhlonesticus gocmeni</tp:taxon-name></italic> sp. n. male palp. <bold>2</bold> ventral view <bold>3</bold> dorsal view <bold>4</bold> prolateral view <bold>5</bold> retrolateral view. Abbreviations: <bold>T</bold> = tegulum, <bold>MA</bold> = median apophysis, <bold>p1</bold> = process 1 of TTA, <bold>p2</bold> = process 2 of TTA, <bold>P</bold> = paracymbium, <bold>vp</bold> = ventral process of paracymbium, <bold>dp</bold> = dorsal process of paracymbium. Scale bars 0.1 mm.</p></caption><graphic xmlns:xlink="http://www.w3.org/1999/xlink" xlink:href="zookeys-419-087-g002.jpg" position="float" orientation="portrait" xlink:type="simple"/></fig><fig id="F3" position="float" orientation="portrait"><label>Figures 6–9.</label><caption><p><italic><tp:taxon-name>Typhlonesticus gocmeni</tp:taxon-name></italic> sp. n. male palp. <bold>6</bold> ventral view <bold>7</bold> dorsal view <bold>8</bold> retrolateral view <bold>9</bold> prolateral view. Abbreviations: <bold>T</bold> = tegulum, <bold>MA</bold> = median apophysis, <bold>p1</bold> = process 1 of TTA, <bold>p2</bold> = process 2 of TTA, <bold>vp</bold> = ventral process of paracymbium, <bold>dp</bold> = dorsal process of paracymbium. Scale bars 0.5 mm.</p></caption><graphic xmlns:xlink="http://www.w3.org/1999/xlink" xlink:href="zookeys-419-087-g003.jpg" position="float" orientation="portrait" xlink:type="simple"/></fig><fig id="F4" position="float" orientation="portrait"><label>Figures 10–13.</label><caption><p><italic><tp:taxon-name>Typhlonesticus gocmeni</tp:taxon-name></italic> sp. n. male palp. <bold>10</bold> nearly retrolateral view <bold>11</bold> ditto <bold>12</bold> nearly ventral view <bold>13</bold> ventral view. Abbreviations: <bold>E</bold> = embolus, <bold>T</bold> = tegulum, <bold>St</bold> = subtegulum, <bold>MA</bold> = median apophysis, <bold>p1</bold> = process 1 of TTA, <bold>p2</bold> = process 2 of TTA, <bold>P</bold> = paracymbium, <bold>vp</bold> = ventral process of paracymbium, <bold>dp</bold> = dorsal process of paracymbium.</p></caption><graphic xmlns:xlink="http://www.w3.org/1999/xlink" xlink:href="zookeys-419-087-g004.jpg" position="float" orientation="portrait" xlink:type="simple"/></fig><!--PageBreak--><p><bold><italic>Measurements</italic></bold> (holotype ♂): carapace length 1.15, width 0.88, opisthosoma length 1.60, width 0.84. Total length = 2.75.</p><table-wrap position="float" orientation="portrait"><table id="T1"><tbody><tr><th rowspan="1" colspan="1" style="text-align:left">Leg</th><th rowspan="1" colspan="1" style="text-align:left">coxa</th><th rowspan="1" colspan="1" style="text-align:left">troc.</th><th rowspan="1" colspan="1" style="text-align:left">femur</th><th rowspan="1" colspan="1" style="text-align:left">patella</th><th rowspan="1" colspan="1" style="text-align:left">tibia</th><th rowspan="1" colspan="1" style="text-align:left">meta.</th><th rowspan="1" colspan="1" style="text-align:left">tarsus</th><th rowspan="1" colspan="1" style="text-align:left">total</th></tr><tr><td rowspan="1" colspan="1" style="text-align:left"><bold>I</bold></td><td rowspan="1" colspan="1" style="text-align:left">0.40</td><td rowspan="1" colspan="1" style="text-align:left">0.20</td><td rowspan="1" colspan="1" style="text-align:left">3.28</td><td rowspan="1" colspan="1" style="text-align:left">0.52</td><td rowspan="1" colspan="1" style="text-align:left">3.48</td><td rowspan="1" colspan="1" style="text-align:left">3.12</td><td rowspan="1" colspan="1" style="text-align:left">1.13</td><td rowspan="1" colspan="1" style="text-align:left">12.13</td></tr><tr><td rowspan="1" colspan="1" style="text-align:left"><bold>II</bold></td><td rowspan="1" colspan="1" style="text-align:left">0.28</td><td rowspan="1" colspan="1" style="text-align:left">0.20</td><td rowspan="1" colspan="1" style="text-align:left">2.20</td><td rowspan="1" colspan="1" style="text-align:left">0.45</td><td rowspan="1" colspan="1" style="text-align:left">2.20</td><td rowspan="1" colspan="1" style="text-align:left">2.00</td><td rowspan="1" colspan="1" style="text-align:left">0.88</td><td rowspan="1" colspan="1" style="text-align:left">8.21</td></tr><tr><td rowspan="1" colspan="1" style="text-align:left"><bold>III</bold></td><td rowspan="1" colspan="1" style="text-align:left">0.25</td><td rowspan="1" colspan="1" style="text-align:left">0.18</td><td rowspan="1" colspan="1" style="text-align:left">1.75</td><td rowspan="1" colspan="1" style="text-align:left">0.43</td><td rowspan="1" colspan="1" style="text-align:left">1.45</td><td rowspan="1" colspan="1" style="text-align:left">1.55</td><td rowspan="1" colspan="1" style="text-align:left">0.68</td><td rowspan="1" colspan="1" style="text-align:left">6.29</td></tr><tr><td rowspan="1" colspan="1" style="text-align:left"><bold>IV</bold></td><td rowspan="1" colspan="1" style="text-align:left">0.30</td><td rowspan="1" colspan="1" style="text-align:left">0.20</td><td rowspan="1" colspan="1" style="text-align:left">2.42</td><td rowspan="1" colspan="1" style="text-align:left">0.40</td><td rowspan="1" colspan="1" style="text-align:left">2.15</td><td rowspan="1" colspan="1" style="text-align:left">1.95</td><td rowspan="1" colspan="1" style="text-align:left">0.89</td><td rowspan="1" colspan="1" style="text-align:left">8.31</td></tr></tbody></table></table-wrap><!--PageBreak--></tp:treatment-sec><tp:treatment-sec sec-type="Female"><title>Female.</title><p>All somatic characters as in male but slightly larger in size. <bold>Epigyne</bold> convex and prominent, without sclerotized plates (<xref ref-type="fig" rid="F5">Fig. 14</xref>). The posterior edge is slightly sclerotized. Spermathecae and insemination ducts can be observed through the tegument. <bold>Vulva</bold> quite simple (<xref ref-type="fig" rid="F5">Figs 15–17</xref>), consisting of two almost spherical spermathecae, insemination and fertilization ducts. Insemination duct coiled, forming two laps around the fertilization duct before reaching the spermatheca. Vulval pockets absent.</p><fig id="F5" position="float" orientation="portrait"><label>Figures 14–17.</label><caption><p><italic><tp:taxon-name>Typhlonesticus gocmeni</tp:taxon-name></italic> sp. n. epigyne and vulva. <bold>14</bold> epigyne ventral view <bold>15</bold> vulva ventral view, <bold>16</bold> ditto <bold>17</bold> vulva dorsal view. Abbreviations: <bold>co</bold> = copulatory orifice, <bold>id</bold> = insemination duct, <bold>fd</bold> = fertilization duct, <bold>S</bold> = spermatheca. Scale bars <bold>14–15</bold> 0.25 mm <bold>16–17</bold> 0.1 mm.</p></caption><graphic xmlns:xlink="http://www.w3.org/1999/xlink" xlink:href="zookeys-419-087-g005.jpg" position="float" orientation="portrait" xlink:type="simple"/></fig><fig id="F6" position="float" orientation="portrait"><label>Figures 18–21.</label><caption><p><italic><tp:taxon-name>Typhlonesticus gocmeni</tp:taxon-name></italic> sp. n. <bold>18–19</bold> male, prosoma <bold>18</bold> dorsal view <bold>19</bold> frontal view <bold>20</bold> male in the web <bold>21</bold> female.</p></caption><graphic xmlns:xlink="http://www.w3.org/1999/xlink" xlink:href="zookeys-419-087-g006.jpg" position="float" orientation="portrait" xlink:type="simple"/></fig><p><bold><italic>Measurements</italic></bold> (paratype ♀): carapace length 1.20, width 1.00, opisthosoma length 2.04, width 1.28. Total length = 3.24.</p><table-wrap position="float" orientation="portrait"><table id="T2"><tbody><tr><th rowspan="1" colspan="1" style="text-align:left">Leg</th><th rowspan="1" colspan="1" style="text-align:left">coxa</th><th rowspan="1" colspan="1" style="text-align:left">troc.</th><th rowspan="1" colspan="1" style="text-align:left">femur</th><th rowspan="1" colspan="1" style="text-align:left">patella</th><th rowspan="1" colspan="1" style="text-align:left">tibia</th><th rowspan="1" colspan="1" style="text-align:left">meta.</th><th rowspan="1" colspan="1" style="text-align:left">tarsus</th><th rowspan="1" colspan="1" style="text-align:left">total</th></tr><tr><td rowspan="1" colspan="1" style="text-align:left"><bold>I</bold></td><td rowspan="1" colspan="1" style="text-align:left">0.38</td><td rowspan="1" colspan="1" style="text-align:left">0.15</td><td rowspan="1" colspan="1" style="text-align:left">2.64</td><td rowspan="1" colspan="1" style="text-align:left">0.45</td><td rowspan="1" colspan="1" style="text-align:left">3.40</td><td rowspan="1" colspan="1" style="text-align:left">2.80</td><td rowspan="1" colspan="1" style="text-align:left">1.11</td><td rowspan="1" colspan="1" style="text-align:left">10.93</td></tr><tr><td rowspan="1" colspan="1" style="text-align:left"><bold>II</bold></td><td rowspan="1" colspan="1" style="text-align:left">0.32</td><td rowspan="1" colspan="1" style="text-align:left">0.13</td><td rowspan="1" colspan="1" style="text-align:left">2.48</td><td rowspan="1" colspan="1" style="text-align:left">0.45</td><td rowspan="1" colspan="1" style="text-align:left">2.25</td><td rowspan="1" colspan="1" style="text-align:left">1.95</td><td rowspan="1" colspan="1" style="text-align:left">0.93</td><td rowspan="1" colspan="1" style="text-align:left">8.51</td></tr><tr><td rowspan="1" colspan="1" style="text-align:left"><bold>III</bold></td><td rowspan="1" colspan="1" style="text-align:left">0.20</td><td rowspan="1" colspan="1" style="text-align:left">0.13</td><td rowspan="1" colspan="1" style="text-align:left">1.75</td><td rowspan="1" colspan="1" style="text-align:left">0.34</td><td rowspan="1" colspan="1" style="text-align:left">1.40</td><td rowspan="1" colspan="1" style="text-align:left">1.20</td><td rowspan="1" colspan="1" style="text-align:left">0.61</td><td rowspan="1" colspan="1" style="text-align:left">5.63</td></tr><tr><td rowspan="1" colspan="1" style="text-align:left"><bold>IV</bold></td><td rowspan="1" colspan="1" style="text-align:left">0.37</td><td rowspan="1" colspan="1" style="text-align:left">0.14</td><td rowspan="1" colspan="1" style="text-align:left">2.52</td><td rowspan="1" colspan="1" style="text-align:left">0.42</td><td rowspan="1" colspan="1" style="text-align:left">2.36</td><td rowspan="1" colspan="1" style="text-align:left">1.88</td><td rowspan="1" colspan="1" style="text-align:left">0.97</td><td rowspan="1" colspan="1" style="text-align:left">8.66</td></tr></tbody></table></table-wrap></tp:treatment-sec><tp:treatment-sec sec-type="Distribution"><title>Distribution.</title><p><italic><tp:taxon-name>Typhlonesticus gocmeni</tp:taxon-name></italic> sp. n. is only known from the type locality. This new species was previously identified as <italic><tp:taxon-name>Nesticus morisii</tp:taxon-name></italic> by Aydın Topçu and collaborators (<xref ref-type="bibr" rid="B24">2013</xref>). The cave is located at the northern part of the West Taurus karst region; on the east side of the Acıpayam polje, at the south eastern slope of the Karadağ hill, about 200 m above the polje level (<xref ref-type="bibr" rid="B18">MTA 1998</xref>). It is a fossil cave, almost horizontal and 145 m long with a roof height varying between 1–9 m with many calcite speleothem formations. It is one of the tourist caves in Turkey, open to public access since 2003, with formed tracks and fixed lighting that extend almost the full length of the cave. Specimens were collected or observed during 3 visits on 20.03.2011, 10.07.2011 and 16.10.2011. Adult specimens from both sexes were only collected in July, but also observed in October; while only subadults could be found in March. Specimens were abundant in the dark zone all along the cave, located on their webs build on the speleothem formations.</p></tp:treatment-sec><tp:treatment-sec sec-type="Molecular data"><title>Molecular data.</title><p>Specimens, locality and sequences with corresponding GenBank accession numbers analyzed in the present study are listed in <xref ref-type="app" rid="APP1">Appendix 1</xref>. The final concatenated dataset of the three partial genes sequences includes 13 terminals and 1807 aligned characters (<italic>cox1</italic> = 1049, <italic>rrnL</italic> = 420 and H3 = 338). Primer fidelity across taxa was not always consistent in <italic>cox1</italic>, consequently some specimens have slightly truncated sequence lengths. Uncorrected <italic>cox1</italic> genetic divergences among terminal taxa, and uncorrected genetic <italic>cox1</italic> divergences within and between the analyzed genera are summarized in <xref ref-type="app" rid="APP3">Appendices 3</xref> and <xref ref-type="app" rid="APP4">4</xref>.</p><!--PageBreak--><p><xref ref-type="fig" rid="F1">Figure 1</xref> shows the ML tree inferred using the combined data matrix. The new species groups with <italic><tp:taxon-name>Typhlonesticus absoloni</tp:taxon-name></italic>, <italic><tp:taxon-name>Nesticus morisii</tp:taxon-name></italic>, <italic><tp:taxon-name>Nesticus obcaecatus</tp:taxon-name></italic> and <italic><tp:taxon-name>Nesticus idriacus</tp:taxon-name></italic>. These five species constitute a highly supported evolutionary lineage (bootstrap support = 100). The remaining species included in the analysis belong to the genera <italic><tp:taxon-name>Nesticus</tp:taxon-name></italic> and <italic><tp:taxon-name>Carpathonesticus</tp:taxon-name></italic>, which constitute independent and highly supported evolutionary lineages as well. <italic><tp:taxon-name>Typhlonesticus gocmeni</tp:taxon-name></italic> sp. n. occupies a basal position in the <italic><tp:taxon-name>Typhlonesticus</tp:taxon-name></italic> clade, and is the sister species of the European representatives. Within this lineage the evolutionary relationships of the species are poorly supported (low bootstrap supports).</p><!--PageBreak--><!--PageBreak--><p>The mean uncorrected p-distances of <italic>cox1</italic> between and within taxa analyzed (<xref ref-type="app" rid="APP3">Appendices 3</xref>–<xref ref-type="app" rid="APP4">4</xref>) show high values. The mean p-distance between genera ranges from 11.29% (<italic><tp:taxon-name>Nesticus</tp:taxon-name></italic> versus <italic><tp:taxon-name>Carpathonesticus</tp:taxon-name></italic>) to 17.19 (<italic><tp:taxon-name>Typhlonesticus</tp:taxon-name></italic> versus <italic><tp:taxon-name>Carpathonesticus</tp:taxon-name></italic>). Also, the average evolutionary divergence within the representatives of the three Mediterranean genera analyzed ranges from 6.43% (<italic><tp:taxon-name>Carpathonesticus</tp:taxon-name></italic>) to 11.11% (<italic><tp:taxon-name>Typhlonesticus</tp:taxon-name></italic>).</p></tp:treatment-sec><tp:treatment-sec><!--Section generated to contain objects referenced in tp:taxon-treatment.--><app id="APP1"><title>Appendix 1</title><table-wrap id="T3" position="float" orientation="portrait"><caption><p>Species included in the phylogenetic analysis and GenBank accession numbers for the <italic>cox1</italic>, <italic>rrnL</italic> and <italic>H3</italic> partial sequences.</p></caption><table><tbody><tr><th rowspan="1" colspan="1" style="text-align:left">Species</th><th rowspan="1" colspan="1" style="text-align:left">Locality</th><th rowspan="1" colspan="1" style="text-align:left">cox1</th><th rowspan="1" colspan="1" style="text-align:left">rrnL</th><th rowspan="1" colspan="1" style="text-align:left">H3</th></tr><tr><td rowspan="1" colspan="1" style="text-align:left"><italic><tp:taxon-name>Typhlonesticus gocmeni</tp:taxon-name></italic> sp. n.</td><td rowspan="1" colspan="1" style="text-align:left">Keloğlan Cave. Dodurgalar Town, Acıpayam District. Denizli Province. Turkey, (<named-content xmlns:xlink="http://www.w3.org/1999/xlink" content-type="dwc:verbatimCoordinates" xlink:type="simple">37°23'14.74"N, 29°34'18.29"E</named-content>)</td><td rowspan="1" colspan="1" style="text-align:left"><ext-link xmlns:xlink="http://www.w3.org/1999/xlink" ext-link-type="gen" xlink:href="KF939310" xlink:type="simple">KF939310</ext-link></td><td rowspan="1" colspan="1" style="text-align:left"><ext-link xmlns:xlink="http://www.w3.org/1999/xlink" ext-link-type="gen" xlink:href="KF939307" xlink:type="simple">KF939307</ext-link></td><td rowspan="1" colspan="1" style="text-align:left"><ext-link xmlns:xlink="http://www.w3.org/1999/xlink" ext-link-type="gen" xlink:href="KF939313" xlink:type="simple">KF939313</ext-link></td></tr><tr><td rowspan="1" colspan="1" style="text-align:left"><italic><tp:taxon-name>Typhlonesticus absoloni</tp:taxon-name></italic> (Kratochvíl, 1933)</td><td rowspan="1" colspan="1" style="text-align:left">Baba Tusha Cv. Trnovo, Virpazar Distr., Montenegro, (N42°17'25,1'' / E019°02'10,8'' / 350m)</td><td rowspan="1" colspan="1" style="text-align:left"><ext-link xmlns:xlink="http://www.w3.org/1999/xlink" ext-link-type="gen" xlink:href="KF417410" xlink:type="simple">KF417410</ext-link></td><td rowspan="1" colspan="1" style="text-align:left"><ext-link xmlns:xlink="http://www.w3.org/1999/xlink" ext-link-type="gen" xlink:href="KF417397" xlink:type="simple">KF417397</ext-link></td><td rowspan="1" colspan="1" style="text-align:left"><ext-link xmlns:xlink="http://www.w3.org/1999/xlink" ext-link-type="gen" xlink:href="KF417416" xlink:type="simple">KF417416</ext-link></td></tr><tr><td rowspan="1" colspan="1" style="text-align:left"><italic><tp:taxon-name>Typhlonesticus idriacus</tp:taxon-name></italic> (Roewer, 1931)</td><td rowspan="1" colspan="1" style="text-align:left">Grotte Pre Oreak, Nimis, Friuli. Italy</td><td rowspan="1" colspan="1" style="text-align:left"><ext-link xmlns:xlink="http://www.w3.org/1999/xlink" ext-link-type="gen" xlink:href="KF939312" xlink:type="simple">KF939312</ext-link></td><td rowspan="1" colspan="1" style="text-align:left"/><td rowspan="1" colspan="1" style="text-align:left"/></tr><tr><td rowspan="1" colspan="1" style="text-align:left"><italic><tp:taxon-name>Typhlonesticus morisii</tp:taxon-name></italic> (Brignoli, 1975)</td><td rowspan="1" colspan="1" style="text-align:left">Sotterranei del Forte di Vernante, Vernante, Cuneo, Italy</td><td rowspan="1" colspan="1" style="text-align:left"><ext-link xmlns:xlink="http://www.w3.org/1999/xlink" ext-link-type="gen" xlink:href="KF939311" xlink:type="simple">KF939311</ext-link></td><td rowspan="1" colspan="1" style="text-align:left"><ext-link xmlns:xlink="http://www.w3.org/1999/xlink" ext-link-type="gen" xlink:href="KF939308" xlink:type="simple">KF939308</ext-link></td><td rowspan="1" colspan="1" style="text-align:left"/></tr><tr><td rowspan="1" colspan="1" style="text-align:left"><italic><tp:taxon-name>Typhlonesticus obcaecatus</tp:taxon-name></italic> (Simon, 1907)</td><td rowspan="1" colspan="1" style="text-align:left">Cueva del Molino de Aso, Boltaña, Prov. Huesca, Spain.</td><td rowspan="1" colspan="1" style="text-align:left"><ext-link xmlns:xlink="http://www.w3.org/1999/xlink" ext-link-type="gen" xlink:href="KF939309" xlink:type="simple">KF939309</ext-link></td><td rowspan="1" colspan="1" style="text-align:left"><ext-link xmlns:xlink="http://www.w3.org/1999/xlink" ext-link-type="gen" xlink:href="EU746437" xlink:type="simple">EU746437</ext-link></td><td rowspan="1" colspan="1" style="text-align:left"/></tr><tr><td rowspan="1" colspan="1" style="text-align:left"><italic><tp:taxon-name>Nesticus eremita</tp:taxon-name></italic> Simon, 1879</td><td rowspan="1" colspan="1" style="text-align:left">Pishurka Cave. (=Paganetijeva Pécina), Korchula, KorchulaIsl., Croatia. (N 42°57,568; E 17°07,751 / 58m)</td><td rowspan="1" colspan="1" style="text-align:left"><ext-link xmlns:xlink="http://www.w3.org/1999/xlink" ext-link-type="gen" xlink:href="KF417414" xlink:type="simple">KF417414</ext-link></td><td rowspan="1" colspan="1" style="text-align:left"><ext-link xmlns:xlink="http://www.w3.org/1999/xlink" ext-link-type="gen" xlink:href="KF417400" xlink:type="simple">KF417400</ext-link></td><td rowspan="1" colspan="1" style="text-align:left"/></tr><tr><td rowspan="1" colspan="1" style="text-align:left"><italic><tp:taxon-name>Nesticus speluncarum</tp:taxon-name></italic> Pavesi, 1873</td><td rowspan="1" colspan="1" style="text-align:left">Shpella e Dragoit, Gjirokastër, Albania</td><td rowspan="1" colspan="1" style="text-align:left"><ext-link xmlns:xlink="http://www.w3.org/1999/xlink" ext-link-type="gen" xlink:href="KF417405" xlink:type="simple">KF417405</ext-link></td><td rowspan="1" colspan="1" style="text-align:left"/><td rowspan="1" colspan="1" style="text-align:left"><ext-link xmlns:xlink="http://www.w3.org/1999/xlink" ext-link-type="gen" xlink:href="KF417421" xlink:type="simple">KF417421</ext-link></td></tr><tr><td rowspan="1" colspan="1" style="text-align:left"><italic><tp:taxon-name>Nesticus arenstorffi</tp:taxon-name></italic> Kulczyński, 1914</td><td rowspan="1" colspan="1" style="text-align:left">Chora Pecina Cave. Crni nugli, Dragalsko polje, Gorno krivoshije, Shelakov dol, Risan Distr. Montenegro. (N42°35'36,5'' / E018°41'41,6'' / 750m)</td><td rowspan="1" colspan="1" style="text-align:left"><ext-link xmlns:xlink="http://www.w3.org/1999/xlink" ext-link-type="gen" xlink:href="KF417407" xlink:type="simple">KF417407</ext-link></td><td rowspan="1" colspan="1" style="text-align:left"><ext-link xmlns:xlink="http://www.w3.org/1999/xlink" ext-link-type="gen" xlink:href="KF417403" xlink:type="simple">KF417403</ext-link></td><td rowspan="1" colspan="1" style="text-align:left"><ext-link xmlns:xlink="http://www.w3.org/1999/xlink" ext-link-type="gen" xlink:href="KF417422" xlink:type="simple">KF417422</ext-link></td></tr><tr><td rowspan="1" colspan="1" style="text-align:left"><italic><tp:taxon-name>Nesticus henderickxi</tp:taxon-name></italic> Bosselaers, 1998</td><td rowspan="1" colspan="1" style="text-align:left">Kournas Cave. Kournas. Crete</td><td rowspan="1" colspan="1" style="text-align:left"><ext-link xmlns:xlink="http://www.w3.org/1999/xlink" ext-link-type="gen" xlink:href="KF417409" xlink:type="simple">KF417409</ext-link></td><td rowspan="1" colspan="1" style="text-align:left"><ext-link xmlns:xlink="http://www.w3.org/1999/xlink" ext-link-type="gen" xlink:href="KF417404" xlink:type="simple">KF417404</ext-link></td><td rowspan="1" colspan="1" style="text-align:left"/></tr><tr><td rowspan="1" colspan="1" style="text-align:left"><italic><tp:taxon-name>Carpathonesticus hungaricus</tp:taxon-name></italic> (Chyzer, 1894)</td><td rowspan="1" colspan="1" style="text-align:left">Pestera Cave. Liliecilor, Cheile Ampoitei Gorges, Romania. (<named-content xmlns:xlink="http://www.w3.org/1999/xlink" content-type="dwc:verbatimCoordinates" xlink:type="simple"><named-content content-type="dwc:verbatimCoordinates" xlink:type="simple">46°08'21.7748"N, 23°23'39.8507"E</named-content></named-content>)</td><td rowspan="1" colspan="1" style="text-align:left"><ext-link xmlns:xlink="http://www.w3.org/1999/xlink" ext-link-type="gen" xlink:href="KF417412" xlink:type="simple">KF417412</ext-link></td><td rowspan="1" colspan="1" style="text-align:left"><ext-link xmlns:xlink="http://www.w3.org/1999/xlink" ext-link-type="gen" xlink:href="KF417402" xlink:type="simple">KF417402</ext-link></td><td rowspan="1" colspan="1" style="text-align:left"><ext-link xmlns:xlink="http://www.w3.org/1999/xlink" ext-link-type="gen" xlink:href="KF417419" xlink:type="simple">KF417419</ext-link></td></tr><tr><td rowspan="1" colspan="1" style="text-align:left"><italic><tp:taxon-name>Carpathonesticus lotriensis</tp:taxon-name></italic> Weiss, 1983</td><td rowspan="1" colspan="1" style="text-align:left">Unnamed Cave in Lotrioara Valley, Lotrului Mountains, Sibiu, Romania. (45°34'45.8319" / 24°11'16.7493")</td><td rowspan="1" colspan="1" style="text-align:left"><ext-link xmlns:xlink="http://www.w3.org/1999/xlink" ext-link-type="gen" xlink:href="KF417413" xlink:type="simple">KF417413</ext-link></td><td rowspan="1" colspan="1" style="text-align:left"><ext-link xmlns:xlink="http://www.w3.org/1999/xlink" ext-link-type="gen" xlink:href="KF417399" xlink:type="simple">KF417399</ext-link></td><td rowspan="1" colspan="1" style="text-align:left"><ext-link xmlns:xlink="http://www.w3.org/1999/xlink" ext-link-type="gen" xlink:href="KF417418" xlink:type="simple">KF417418</ext-link></td></tr><tr><td rowspan="1" colspan="1" style="text-align:left"><italic><tp:taxon-name>Carpathonesticus simoni</tp:taxon-name></italic> (Fage, 1931)</td><td rowspan="1" colspan="1" style="text-align:left">Unnamed Cave in Bisbrita Gorges, Stogu-Vinturarita Mts., Romania. (<named-content xmlns:xlink="http://www.w3.org/1999/xlink" content-type="dwc:verbatimCoordinates" xlink:type="simple"><named-content content-type="dwc:verbatimCoordinates" xlink:type="simple">45°11'42.2789"N, 024°02'03.2702"E</named-content></named-content> / 491m)</td><td rowspan="1" colspan="1" style="text-align:left"><ext-link xmlns:xlink="http://www.w3.org/1999/xlink" ext-link-type="gen" xlink:href="KF417408" xlink:type="simple">KF417408</ext-link></td><td rowspan="1" colspan="1" style="text-align:left"><ext-link xmlns:xlink="http://www.w3.org/1999/xlink" ext-link-type="gen" xlink:href="KF417398" xlink:type="simple">KF417398</ext-link></td><td rowspan="1" colspan="1" style="text-align:left"><ext-link xmlns:xlink="http://www.w3.org/1999/xlink" ext-link-type="gen" xlink:href="KF417417" xlink:type="simple">KF417417</ext-link></td></tr><tr><td rowspan="1" colspan="1" style="text-align:left"><italic><tp:taxon-name>Canarionesticus quadridentatus</tp:taxon-name></italic> Wunderlich, 1992</td><td rowspan="1" colspan="1" style="text-align:left">Cv. Felipe Reventón, Icod de los Vinos, Tenerife, Canary Islands. (<named-content xmlns:xlink="http://www.w3.org/1999/xlink" content-type="dwc:verbatimCoordinates" xlink:type="simple">28°21'00.7727"N, 016°42'17.1028"W</named-content> / 595m)</td><td rowspan="1" colspan="1" style="text-align:left"><ext-link xmlns:xlink="http://www.w3.org/1999/xlink" ext-link-type="gen" xlink:href="KF417411" xlink:type="simple">KF417411</ext-link></td><td rowspan="1" colspan="1" style="text-align:left"/><td rowspan="1" colspan="1" style="text-align:left"><ext-link xmlns:xlink="http://www.w3.org/1999/xlink" ext-link-type="gen" xlink:href="KF417415" xlink:type="simple">KF417415</ext-link></td></tr></tbody></table></table-wrap><!--PageBreak--></app><app id="APP3"><title>Appendix 3</title><table-wrap id="T5" position="float" orientation="portrait"><caption><p>Uncorrected genetic distances of <italic>cox 1</italic> gene between terminal taxa.</p></caption><table><tbody><tr><td rowspan="1" colspan="1" style="text-align:left"><bold><italic><tp:taxon-name>Canarionesticus quadridentatus</tp:taxon-name></italic></bold></td><td rowspan="1" colspan="1" style="text-align:left"/><td rowspan="1" colspan="1" style="text-align:left"/><td rowspan="1" colspan="1" style="text-align:left"/><td rowspan="1" colspan="1" style="text-align:left"/><td rowspan="1" colspan="1" style="text-align:left"/><td rowspan="1" colspan="1" style="text-align:left"/><td rowspan="1" colspan="1" style="text-align:left"/><td rowspan="1" colspan="1" style="text-align:left"/><td rowspan="1" colspan="1" style="text-align:left"/><td rowspan="1" colspan="1" style="text-align:left"/><td rowspan="1" colspan="1" style="text-align:left"/><td rowspan="1" colspan="1" style="text-align:left"/></tr><tr><td rowspan="1" colspan="1" style="text-align:left"><bold><italic><tp:taxon-name>Typhlonesticus gocmeni</tp:taxon-name></italic> sp. n</bold></td><td rowspan="1" colspan="1" style="text-align:left">0.1874</td><td rowspan="1" colspan="1" style="text-align:left"/><td rowspan="1" colspan="1" style="text-align:left"/><td rowspan="1" colspan="1" style="text-align:left"/><td rowspan="1" colspan="1" style="text-align:left"/><td rowspan="1" colspan="1" style="text-align:left"/><td rowspan="1" colspan="1" style="text-align:left"/><td rowspan="1" colspan="1" style="text-align:left"/><td rowspan="1" colspan="1" style="text-align:left"/><td rowspan="1" colspan="1" style="text-align:left"/><td rowspan="1" colspan="1" style="text-align:left"/><td rowspan="1" colspan="1" style="text-align:left"/></tr><tr><td rowspan="1" colspan="1" style="text-align:left"><bold><italic><tp:taxon-name>Typhlonesticus obcaecatus</tp:taxon-name></italic></bold></td><td rowspan="1" colspan="1" style="text-align:left">0.2002</td><td rowspan="1" colspan="1" style="text-align:left">0.1003</td><td rowspan="1" colspan="1" style="text-align:left"/><td rowspan="1" colspan="1" style="text-align:left"/><td rowspan="1" colspan="1" style="text-align:left"/><td rowspan="1" colspan="1" style="text-align:left"/><td rowspan="1" colspan="1" style="text-align:left"/><td rowspan="1" colspan="1" style="text-align:left"/><td rowspan="1" colspan="1" style="text-align:left"/><td rowspan="1" colspan="1" style="text-align:left"/><td rowspan="1" colspan="1" style="text-align:left"/><td rowspan="1" colspan="1" style="text-align:left"/></tr><tr><td rowspan="1" colspan="1" style="text-align:left"><bold><italic><tp:taxon-name>Typhlonesticus obsoloni</tp:taxon-name></italic></bold></td><td rowspan="1" colspan="1" style="text-align:left">0.1941</td><td rowspan="1" colspan="1" style="text-align:left">0.1090</td><td rowspan="1" colspan="1" style="text-align:left">0.0947</td><td rowspan="1" colspan="1" style="text-align:left"/><td rowspan="1" colspan="1" style="text-align:left"/><td rowspan="1" colspan="1" style="text-align:left"/><td rowspan="1" colspan="1" style="text-align:left"/><td rowspan="1" colspan="1" style="text-align:left"/><td rowspan="1" colspan="1" style="text-align:left"/><td rowspan="1" colspan="1" style="text-align:left"/><td rowspan="1" colspan="1" style="text-align:left"/><td rowspan="1" colspan="1" style="text-align:left"/></tr><tr><td rowspan="1" colspan="1" style="text-align:left"><bold><italic><tp:taxon-name>Typhlonesticus morisii</tp:taxon-name></italic></bold></td><td rowspan="1" colspan="1" style="text-align:left">0.1953</td><td rowspan="1" colspan="1" style="text-align:left">0.1178</td><td rowspan="1" colspan="1" style="text-align:left">0.1078</td><td rowspan="1" colspan="1" style="text-align:left">0.1078</td><td rowspan="1" colspan="1" style="text-align:left"/><td rowspan="1" colspan="1" style="text-align:left"/><td rowspan="1" colspan="1" style="text-align:left"/><td rowspan="1" colspan="1" style="text-align:left"/><td rowspan="1" colspan="1" style="text-align:left"/><td rowspan="1" colspan="1" style="text-align:left"/><td rowspan="1" colspan="1" style="text-align:left"/><td rowspan="1" colspan="1" style="text-align:left"/></tr><tr><td rowspan="1" colspan="1" style="text-align:left"><bold><italic><tp:taxon-name>Typhlonesticus idriacus</tp:taxon-name></italic></bold></td><td rowspan="1" colspan="1" style="text-align:left">0.2021</td><td rowspan="1" colspan="1" style="text-align:left">0.1219</td><td rowspan="1" colspan="1" style="text-align:left">0.1144</td><td rowspan="1" colspan="1" style="text-align:left">0.1194</td><td rowspan="1" colspan="1" style="text-align:left">0.1205</td><td rowspan="1" colspan="1" style="text-align:left"/><td rowspan="1" colspan="1" style="text-align:left"/><td rowspan="1" colspan="1" style="text-align:left"/><td rowspan="1" colspan="1" style="text-align:left"/><td rowspan="1" colspan="1" style="text-align:left"/><td rowspan="1" colspan="1" style="text-align:left"/><td rowspan="1" colspan="1" style="text-align:left"/></tr><tr><td rowspan="1" colspan="1" style="text-align:left"><bold><italic><tp:taxon-name>Carpathonesticus simoni</tp:taxon-name></italic></bold></td><td rowspan="1" colspan="1" style="text-align:left">0.1798</td><td rowspan="1" colspan="1" style="text-align:left">0.1785</td><td rowspan="1" colspan="1" style="text-align:left">0.1639</td><td rowspan="1" colspan="1" style="text-align:left">0.1706</td><td rowspan="1" colspan="1" style="text-align:left">0.1898</td><td rowspan="1" colspan="1" style="text-align:left">0.1860</td><td rowspan="1" colspan="1" style="text-align:left"/><td rowspan="1" colspan="1" style="text-align:left"/><td rowspan="1" colspan="1" style="text-align:left"/><td rowspan="1" colspan="1" style="text-align:left"/><td rowspan="1" colspan="1" style="text-align:left"/><td rowspan="1" colspan="1" style="text-align:left"/></tr><tr><td rowspan="1" colspan="1" style="text-align:left"><bold><italic><tp:taxon-name>Carpathonesticus lotriensis</tp:taxon-name></italic></bold></td><td rowspan="1" colspan="1" style="text-align:left">0.1791</td><td rowspan="1" colspan="1" style="text-align:left">0.1687</td><td rowspan="1" colspan="1" style="text-align:left">0.1604</td><td rowspan="1" colspan="1" style="text-align:left">0.1715</td><td rowspan="1" colspan="1" style="text-align:left">0.1847</td><td rowspan="1" colspan="1" style="text-align:left">0.1845</td><td rowspan="1" colspan="1" style="text-align:left">0.0471</td><td rowspan="1" colspan="1" style="text-align:left"/><td rowspan="1" colspan="1" style="text-align:left"/><td rowspan="1" colspan="1" style="text-align:left"/><td rowspan="1" colspan="1" style="text-align:left"/><td rowspan="1" colspan="1" style="text-align:left"/></tr><tr><td rowspan="1" colspan="1" style="text-align:left"><bold><italic><tp:taxon-name>Carpathonesticus hungaricus</tp:taxon-name></italic></bold></td><td rowspan="1" colspan="1" style="text-align:left">0.1763</td><td rowspan="1" colspan="1" style="text-align:left">0.1530</td><td rowspan="1" colspan="1" style="text-align:left">0.1531</td><td rowspan="1" colspan="1" style="text-align:left">0.1608</td><td rowspan="1" colspan="1" style="text-align:left">0.1705</td><td rowspan="1" colspan="1" style="text-align:left">0.1822</td><td rowspan="1" colspan="1" style="text-align:left">0.0697</td><td rowspan="1" colspan="1" style="text-align:left">0.0775</td><td rowspan="1" colspan="1" style="text-align:left"/><td rowspan="1" colspan="1" style="text-align:left"/><td rowspan="1" colspan="1" style="text-align:left"/><td rowspan="1" colspan="1" style="text-align:left"/></tr><tr><td rowspan="1" colspan="1" style="text-align:left"><bold><italic><tp:taxon-name>Nesticus arenstorffi</tp:taxon-name></italic></bold></td><td rowspan="1" colspan="1" style="text-align:left">0.1880</td><td rowspan="1" colspan="1" style="text-align:left">0.1476</td><td rowspan="1" colspan="1" style="text-align:left">0.1458</td><td rowspan="1" colspan="1" style="text-align:left">0.1601</td><td rowspan="1" colspan="1" style="text-align:left">0.1774</td><td rowspan="1" colspan="1" style="text-align:left">0.1791</td><td rowspan="1" colspan="1" style="text-align:left">0.1096</td><td rowspan="1" colspan="1" style="text-align:left">0.1093</td><td rowspan="1" colspan="1" style="text-align:left">0.1007</td><td rowspan="1" colspan="1" style="text-align:left"/><td rowspan="1" colspan="1" style="text-align:left"/><td rowspan="1" colspan="1" style="text-align:left"/></tr><tr><td rowspan="1" colspan="1" style="text-align:left"><bold><italic><tp:taxon-name>Nesticus henderickxi</tp:taxon-name></italic></bold></td><td rowspan="1" colspan="1" style="text-align:left">0.1788</td><td rowspan="1" colspan="1" style="text-align:left">0.1504</td><td rowspan="1" colspan="1" style="text-align:left">0.1515</td><td rowspan="1" colspan="1" style="text-align:left">0.1548</td><td rowspan="1" colspan="1" style="text-align:left">0.1572</td><td rowspan="1" colspan="1" style="text-align:left">0.1798</td><td rowspan="1" colspan="1" style="text-align:left">0.1265</td><td rowspan="1" colspan="1" style="text-align:left">0.1202</td><td rowspan="1" colspan="1" style="text-align:left">0.1143</td><td rowspan="1" colspan="1" style="text-align:left">0.0905</td><td rowspan="1" colspan="1" style="text-align:left"/><td rowspan="1" colspan="1" style="text-align:left"/></tr><tr><td rowspan="1" colspan="1" style="text-align:left"><bold><italic><tp:taxon-name>Nesticus speluncarum</tp:taxon-name></italic></bold></td><td rowspan="1" colspan="1" style="text-align:left">0.1657</td><td rowspan="1" colspan="1" style="text-align:left">0.1485</td><td rowspan="1" colspan="1" style="text-align:left">0,1540</td><td rowspan="1" colspan="1" style="text-align:left">0.1582</td><td rowspan="1" colspan="1" style="text-align:left">0.1595</td><td rowspan="1" colspan="1" style="text-align:left">0.1694</td><td rowspan="1" colspan="1" style="text-align:left">0.1176</td><td rowspan="1" colspan="1" style="text-align:left">0.1075</td><td rowspan="1" colspan="1" style="text-align:left">0.1143</td><td rowspan="1" colspan="1" style="text-align:left">0.0791</td><td rowspan="1" colspan="1" style="text-align:left">0.0992</td><td rowspan="1" colspan="1" style="text-align:left"/></tr><tr><td rowspan="1" colspan="1" style="text-align:left"><bold><italic><tp:taxon-name>Nesticus eremita</tp:taxon-name></italic></bold></td><td rowspan="1" colspan="1" style="text-align:left">0.1723</td><td rowspan="1" colspan="1" style="text-align:left">0.1507</td><td rowspan="1" colspan="1" style="text-align:left">0.1508</td><td rowspan="1" colspan="1" style="text-align:left">0.1609</td><td rowspan="1" colspan="1" style="text-align:left">0.1700</td><td rowspan="1" colspan="1" style="text-align:left">0.1660</td><td rowspan="1" colspan="1" style="text-align:left">0.1140</td><td rowspan="1" colspan="1" style="text-align:left">0.1102</td><td rowspan="1" colspan="1" style="text-align:left">0.1105</td><td rowspan="1" colspan="1" style="text-align:left">0.0760</td><td rowspan="1" colspan="1" style="text-align:left">0.0925</td><td rowspan="1" colspan="1" style="text-align:left">0.0190</td></tr></tbody></table></table-wrap></app><app id="APP4"><title>Appendix 4</title><table-wrap id="T6" position="float" orientation="portrait"><caption><p>Average evolutionary divergence between groups (below diagonal), standard error (above diagonal), and average evolutionary divergence within groups (d) and standard error (SE) of <italic>cox 1</italic> over sequence pairs.</p></caption><table><tbody><tr><td rowspan="1" colspan="1" style="text-align:left"><italic><tp:taxon-name>Canarionesticus</tp:taxon-name></italic></td><td rowspan="1" colspan="1" style="text-align:left"/><td rowspan="1" colspan="1" style="text-align:left">0.0107</td><td rowspan="1" colspan="1" style="text-align:left">0.0106</td><td rowspan="1" colspan="1" style="text-align:left">0.0104</td><td rowspan="1" colspan="1" style="text-align:left">d</td><td rowspan="1" colspan="1" style="text-align:left">SE</td></tr><tr><td rowspan="1" colspan="1" style="text-align:left"><italic><tp:taxon-name>Typhlonesticus</tp:taxon-name></italic></td><td rowspan="1" colspan="1" style="text-align:left">0.1958</td><td rowspan="1" colspan="1" style="text-align:left"/><td rowspan="1" colspan="1" style="text-align:left">0.0104</td><td rowspan="1" colspan="1" style="text-align:left">0.0086</td><td rowspan="1" colspan="1" style="text-align:left">0.1111</td><td rowspan="1" colspan="1" style="text-align:left">0.0065</td></tr><tr><td rowspan="1" colspan="1" style="text-align:left"><italic><tp:taxon-name>Carpathonesticus</tp:taxon-name></italic></td><td rowspan="1" colspan="1" style="text-align:left">0.1784</td><td rowspan="1" colspan="1" style="text-align:left">0.1719</td><td rowspan="1" colspan="1" style="text-align:left"/><td rowspan="1" colspan="1" style="text-align:left">0.0091</td><td rowspan="1" colspan="1" style="text-align:left">0.0643</td><td rowspan="1" colspan="1" style="text-align:left">0.0083</td></tr><tr><td rowspan="1" colspan="1" style="text-align:left"><italic><tp:taxon-name>Nesticus</tp:taxon-name></italic></td><td rowspan="1" colspan="1" style="text-align:left">0.1762</td><td rowspan="1" colspan="1" style="text-align:left">0.1596</td><td rowspan="1" colspan="1" style="text-align:left">0.1129</td><td rowspan="1" colspan="1" style="text-align:left"/><td rowspan="1" colspan="1" style="text-align:left">0.0768</td><td rowspan="1" colspan="1" style="text-align:left">0.0059</td></tr></tbody></table></table-wrap></app></tp:treatment-sec><ref-list><ref id="B24"><mixed-citation xmlns:xlink="http://www.w3.org/1999/xlink" xlink:type="simple"><person-group><name name-style="western"><surname>Topçu</surname><given-names>A</given-names></name><name name-style="western"><surname>Seyyar</surname><given-names>O</given-names></name><name name-style="western"><surname>Demircan</surname><given-names>N</given-names></name></person-group> (<year>2013</year>) <article-title>A contribution to the cave spider fauna of Turkey (Araneae).</article-title><source>Zoology in the Middle East</source><volume>59</volume>: <fpage>91</fpage>–<lpage>92</lpage>. doi: <ext-link ext-link-type="doi" xlink:href="10.1080/09397140.2013.795075" xlink:type="simple">10.1080/09397140.2013.795075</ext-link></mixed-citation></ref><ref id="B18"><mixed-citation xmlns:xlink="http://www.w3.org/1999/xlink" xlink:type="simple"><person-group><name name-style="western"><surname>MTA</surname><given-names/></name></person-group> (<year>1998</year>) <source>Dodurgalar Cave (Dodurgalar-Acıpayam-Denizli) research report, architectural and electrification as-built project</source>. <publisher-name>Mineral Research &amp; Exploration General Directorate</publisher-name><publisher-loc>Ankara</publisher-loc>, <size units="page">12 pp</size>. <comment>[in Turkish]</comment></mixed-citation></ref></ref-list></tp:taxon-treatment>
